# Supplementary material for: RAPP-containing arrest peptides induce translational stalling by short circuiting the ribosomal peptidyltransferase activity
Source: Nat Commun. 2024 Mar 19;15:2432. doi: 10.1038/s41467-024-46761-3 (PMC10951233; doi:10.1038/s41467-024-46761-3)
Supplement: Supplementary file 7 — Source Data [file 41467_2024_46761_MOESM7_ESM.xlsx]

## Sheet: Figure 4b,c
	Figure 4b									Replicate of the experiment for Figure 4b
	Figure 4c									Replicate of the experiment for Figure 4c

## Sheet: Supplementary Fig. 7e
strains	1st	2nd	3rd	mean	SD	reporter	L23
SCB4349	117.01	114.739	102.957	111.569	6.15953	no AS	WT
SCB4352	3.93723	4.15778	3.66869	3.92124	0.199989	apdA	WT
SCB4353	3.15143	2.90641	2.91174	2.98986	0.114269	apdP	WT
SCB4354	2.82778	3.27913	2.88223	2.99638	0.201166	mifM	WT
SCB4356	115.434	118.141	115.584	116.387	1.24224	no AS	d65-69
SCB4359	3.72676	4.42061	4.52256	4.22331	0.353572	apdA	d65-69
SCB4360	2.21961	2.76872	2.83362	2.60732	0.275426	apdP	d65-69
SCB4361	3.29954	3.61802	3.60081	3.50612	0.146244	mifM	d65-69

## Sheet: Supplementary Fig. 7f
strains	1st	2nd	3rd	mean	SD	reporter	L4
SCB4349	117.01	114.739	102.957	111.569	6.15953	no AS	WT
SCB4352	3.93723	4.15778	3.66869	3.92124	0.199989	apdA	WT
SCB4353	3.15143	2.90641	2.91174	2.98986	0.114269	apdP	WT
SCB4354	2.82778	3.27913	2.88223	2.99638	0.201166	mifM	WT
SCB4363	127.116	132.712	132.9	130.909	2.6834	no AS	d66-70
SCB4366	3.37847	3.39377	3.50777	3.42667	0.0576827	apdA	d66-70
SCB4367	1.43266	1.44437	1.06994	1.31565	0.173811	apdP	d66-70
SCB4368	63.8255	69.6544	65.4603	66.3134	2.4549	mifM	d66-70

## Sheet: Supplementary Fig. 7g
strains	1st	2nd	3rd	mean	SD	reporter	L22
SCB4370	127.344	138.125	134.755	133.408	4.50356	no AS	WT
SCB4373	5.74734	5.61273	6.2083	5.85612	0.255016	apdA	WT
SCB4374	3.55538	3.46767	3.35905	3.4607	0.0803015	apdP	WT
SCB4375	11.8322	10.633	10.4946	10.9866	0.600609	mifM	WT
SCB4377	160.952	144.9	143.813	149.889	7.83578	no AS	d86-90
SCB4380	6.04509	7.10801	7.19827	6.78379	0.52364	apdA	d86-90
SCB4381	2.18427	2.53864	2.71272	2.47854	0.219884	apdP	d86-90
SCB4382	114.097	114.985	112.799	113.96	0.897637	mifM	d86-90

## Sheet: Supplementary Fig. 7h
strains	1st	2nd	3rd	mean	SD	reporter	L22
SCB4370	117.587	138.127	132.013	129.242	8.61119	no AS	WT
SCB4373	8.26716	7.20606	6.79596	7.42306	0.619906	apdA	WT
SCB4374	4.09337	4.1981	4.4379	4.24312	0.144213	apdP	WT
SCB4375	9.75025	9.23006	10.1152	9.69849	0.363188	mifM	WT
SCB4392	118.393	113.149	110.676	114.073	3.21721	no AS	Ec-tip
SCB4396	5.92552	6.22773	6.3913	6.18152	0.192943	apdA	Ec-tip
SCB4397	4.87195	4.74212	4.90909	4.84105	0.0715826	apdP	Ec-tip
SCB4398	115.276	115.187	122.99	117.818	3.65732	mifM	Ec-tip
